# Supplementary material for: Two Novel Bacteriophages Improve Survival in Galleria mellonella Infection and Mouse Acute Pneumonia Models Infected with Extensively Drug-Resistant Pseudomonas aeruginosa
Source: Appl Environ Microbiol. 2019 Apr 18;85(9):e02900-18. doi: 10.1128/AEM.02900-18 (PMC6495756; doi:10.1128/AEM.02900-18)
Supplement: Supplemental file 2 [file AEM.02900-18-sd002.xlsx]

## Sheet: Fig.S1
Figure S1. Pulsed-field gel electrophoresis (PFGE) analysis of 19 XDR-PA isolates. XbaI-restricted genomic DNA of 19 P. aeruginosa isolates was separated for 20 h at 6 V/cm using a CHEF-DR II system (Bio-Rad, Hercules, CA). The dendrogram of the PFGE band patterns of the P. aeruginosa isolates was analyzed using InfoQuest FP software (version 4.50, Bio-Rad Laboratories, Inc).

## Sheet: Fig.S2
Figure S2. Temperature stabilities of Pseudomonas phagesBф-R656 (A) and Bф-R1836 (B) in each host XDR-PA strain. The phages were incubated at 4°C, 40°C, 50°C, 60°C, and 70°C for 1 h, and the stabilities were calculated as the percentage of surviving phages. The results shown are mean ± standard deviation.

## Sheet: Fig.S3
Figure S3. pH stabilities of Pseudomonas phagesBф-R656 (A) and Bф-R1836 (B) in host XDR-PA strain. The phages were incubated at pH 4–10 for 1, 2, 3, 4, 5 and 30 days at 4°C, and the stabilities were calculated as the percentage of surviving phages. The results shown are mean ± standard deviation.

## Sheet: Fig.S4
Figure S4. Removal of XDR-PA biofilms by Bф-R656 (A) and Bф-R1836 (C) and representative microplate images of Bф-R656 (B) and Bф-R1836 (D) using crystal violet staining. Bacterial biofilms formed over 48 h and were incubated for 12 h with phages. The absorbance of each well was measured at 590 nm after performing a crystal violet assay. The statistical difference in biofilm reduction of the phage…

## Sheet: Fig.S5
Figure S5. Histological analysis of infected G. mellonella larvae treated with Bф-R656 (A) or Bф-R1836 (B) at 1 h postinfection. Larvae issues were stained at 72 h with hematoxylin and eosin and observed using an optical microscope (magnification of 10×). C: cuticle; Fb: fat body; H: hemolymph; Ms: melanized structures

## Sheet: Fig.S6
Figure S6. Body weight of C57BL/6 mice infected with various combinations of two phages (Bф-R656 (A) or Bф-R1836 (B)) and XDR-PA strains. PBS+SM buffer (●); bacteria+SM (■); PBS+phage (▲); bacteria+phage, MOI=10 (○); bacteria+phage, MOI=1 (□); bacteria+phage, MOI=0.1 (△). The body weights of the mice were measured daily. The black arrow indicates a second cyclophosphamide (CP) administration and …

## Sheet: Fig.S7
Figure S7. The levels of TNF-α on Days 1 (A) and 5 (B) and IL-6 on Days 1 (C) and 5 (D) in the lungs of mice after treatment with XDR-PA strains, phage Bф-R656, or both. One-way ANOVA with Tukey`s multiple comparisons test was used to compare the cytokine levels (****p<0.0001, **p=0.0024).

## Sheet: Fig.S8
Figure S8. The levels of TNF-α on Days 1 (A) and 5 (B) and IL-6 on Days 1 (C) and 5 (D) in the lungs of mice after treatment with XDR-PA strain, phage Bф-R1836, or both. One-way ANOVA with Tukey`s multiple comparisons test was used to compare the cytokine levels (****p<0.0001)

## Sheet: Table S1
Table S1. Antibiotic resistance profiles of 28 XDR-PA clinical strains used in this studya and host spectrumb of Bϕ-R656 and Bϕ-R1836.
Host stain	Amikacin	Aztreonam	Ceftazidime	Ciprofloxacin	Colistin	Cefepime	Gentamicin	Imipenem	Meropenem	Piperacillin/ Tazobactam	Tobramycin	Infectivity of Bϕ-R656	EOPc	Infectivity of Bϕ-R1836	EOPd
YMC12/01/R21	16 (S)	≥64 (R)	≥64 (R)	≥4 (R)	≤0.5 (S)	≥64 (R)	8 (I)	≥16 (R)	≥16 (R)	≥128 (R)	≤1 (S)	++	0.8	+	0.1
YMC12/01/R1679	≤2 (S)	≥64 (R)	32 (R)	≥4 (R)	1 (S)	≥64 (R)	≤1 (S)	≥16 (R)	≥16 (R)	≥128 (R)	≤1 (S)	+	0.1	+	0.2
YMC12/01/R1561	16 (S)	16 (I)	8 (S)	≥4 (R)	2 (S)	8 (S)	≥16 (R)	≥16 (R)	≥16 (R)	22 (S)	≤1 (S)	+	0.3	+	0.1
YMC12/01/R2799	≥64 (R)	32 (R)	4 (S)	≥4 (R)	2 (S)	≥64 (R)	≥16 (R)	≥16 (R)	≥16 (R)	≥128 (R)	≥16 (R)	++	0.5	+	0.1
YMC12/01/R2928	≥64 (R)	≥64 (R)	≥64 (R)	≥4 (R)	≤0.5 (S)	≥64 (R)	≥16 (R)	≥16 (R)	≥16 (R)	≥128 (R)	≥16 (R)	++	0.8	-
YMC12/02/R3223	16 (S)	8 (S)	4 (S)	≥4 (R)	2 (S)	8 (S)	8 (I)	≥16 (R)	≥16 (R)	8 (S)	≤1 (S)	++	0.7	+	0.5
YMC12/02/R3040	16 (S)	≥64 (R)	≥64 (R)	≥4 (R)	2 (S)	16 (I)	8 (I)	≥16 (R)	≥16 (R)	≥128 (R)	≤1 (S)	++	0.4	+	0.1
YMC12/03/R439	≥64 (R)	≥64 (R)	≥64 (R)	≥4 (R)	2 (S)	16 (I)	≥16 (R)	≥16 (R)	≥16 (R)	12 (R)	≥16 (R)	-		-
YMC11/01/R263	≥64 (R)	≥64 (R)	≥64 (R)	≥4 (R)	2 (S)	≥64 (R)	≥16 (R)	≥16 (R)	≥16 (R)	≥128 (R)	≥16 (R)	+	0.2	++	0.9
YMC11/02/R656	16 (S)	≥64 (R)	≥64 (R)	≥4 (R)	2 (S)	≥64 (R)	8 (I)	≥16 (R)	≥16 (R)	≥128 (R)	≤1 (S)	++	1	+	0.1
YMC11/03/P287	≥64 (R)	16 (I)	32 (R)	≥4 (R)	2 (S)	≥64 (R)	≥16 (R)	≥16 (R)	≥16 (R)	26 (S)	≥16 (R)	++	0.7	+	0.1
YMC11/03/U2281	≥64 (R)	16 (I)	≥64 (R)	≥4 (R)	2 (S)	≥64 (R)	≥16 (R)	≥16 (R)	≥16 (R)	≥128 (R)	≥16 (R)	-		-
YMC11/11/R1836	≥64 (R)	8 (S)	≥64 (R)	≥4 (R)	2 (S)	≥64 (R)	≥16 (R)	≥16 (R)	≥16 (R)	≥128 (R)	≥16 (R)	+	0.2	++	1
YMC12/01/R24	8 (S)	16 (I)	≥64 (R)	0.5 (S)	2 (S)	32 (R)	8 (I)	≥16 (R)	≥16 (R)	21 (S)	≤1 (S)	++	0.9	+	0.6
YMC12/01/R437	16 (S)	32 (R)	8 (S)	≥4 (R)	2 (S)	≥64 (R)	≥16 (R)	≥16 (R)	≥16 (R)	≥128 (R)	≥16 (R)	-		-
YMC12/01/R1323	16 (S)	16 (I)	32 (R)	≤0.25 (S)	2 (S)	16 (I)	8 (I)	≥16 (R)	≥16 (R)	19 (S)	≤1 (S)	-		-
a Antibiotic resistance was determined using the disk diffusion test method and MICs (μg/ml). S, susceptible; I, intermediate; R, resistant
b Phage infectivity: ++, clear; +, translucent; -, no plaque
c The efficiency of plating (EOP) was calculated as titer (PFU/ml) in the test bacteria strain divided by titer (PFU/ml) in the host bacteria strain of YMC11/02/R656.
d EOP was calculated as titer (PFU/ml) in the test bacteria strain divided by titer (PFU/ml) in the host bacteria strain of YMC11/11/R1836.
Table S1. (Continued) Antibiotic resistance profiles of 28 XDR-PA clinical strains used in this studya and host spectrumb of Bϕ-R656 and Bϕ-R1836.
Host stain	Amikacin	Aztreonam	Ceftazidime	Ciprofloxacin	Colistin	Cefepime	Gentamicin	Imipenem	Meropenem	Piperacillin/ Tazobactam	Tobramycin	Infectivity of Bϕ-R656	EOPc	Infectivity of Bϕ-R1836	EOPd
YMC11/05/P144	16 (S)	≥64 (R)	≥64 (R)	≥4 (R)	2 (S)	≥64 (R)	8 (I)	≥16 (R)	≥16 (R)	≥128 (R)	≤1 (S)	-		-
YMC11/07/P54	≥64 (R)	16 (I)	≥64 (R)	≥4 (R)	2 (S)	≥64 (R)	≥16 (R)	≥16 (R)	≥16 (R)	≥128 (R)	≥16 (R)	-		++	0.8
YMC12/01/R2316	8 (S)	≥64 (R)	16 (I)	≥4 (R)	1 (S)	16 (I)	8 (I)	≥16 (R)	≥16 (R)	32 (S)	≤1 (S)	++	1	-
YMC12/03/R469	≤2 (S)	≥64 (R)	8 (S)	0.5 (I)	2 (S)	8 (S)	≤1 (S)	≥16 (R)	≥16 (R)	32 (S)	≤1 (S)	++	0.9	-
YMC12/03/R745	16 (S)	32 (R)	8 (S)	≥4 (R)	2 (S)	≥64 (R)	≥16 (R)	≥16 (R)	≥16 (R)	13 (R)	≥16 (R)	++	0.3	-
YMC11/01/R31	32 (I)	≥64 (R)	16 (I)	≤0.25 (S)	2 (S)	16 (I)	4 (I)	≥16 (R)	≥16 (R)	21 (S)	≤1 (S)	+	0.7	+	0.5
YMC11/02/R234	16 (S)	≥64 (R)	≥64 (R)	≥4 (R)	≤0.5 (S)	≥64 (R)	8 (I)	≥16 (R)	≥16 (R)	6 (R)	≤1 (S)	-		-
YMC11/06/U973	≥64 (R)	16 (I)	≥64 (R)	≥4 (R)	2 (S)	≥64 (R)	≥16 (R)	≥16 (R)	≥16 (R)	≥128 (R)	≥16 (R)	++	0.9	+	0.2
YMC11/07/R521	≥64 (R)	≥64 (R)	4 (R)	≥4 (R)	2 (S)	16(I)	≥16 (R)	≥16 (R)	≥16 (R)	64 (S)	≥16 (R)	-		-
YMC12/01/R960	≤2 (S)	≥64 (R)	8 (S)	0.5 (I)	2 (S)	8 (S)	≤1 (S)	≥16 (R)	≥16 (R)	32 (S)	≤1 (S)	-		-
YMC12/02/R2767	16 (S)	≥64 (R)	≥64 (R)	≥4 (R)	≤0.5 (S)	≥64 (R)	8 (I)	≥16 (R)	≥16 (R)	6 (R)	≤1 (S)	++	0.5	-
YMC11/08/R25	4 (S)	≥64 (R)	≥64 (R)	≥4 (R)	≤0.5 (S)	≥64 (R)	≥16 (R)	≥16 (R)	≥16 (R)	≥128 (R)	≥16 (R)	-		-
a Antibiotic resistance was determined using the disk diffusion test method and MICs (μg/ml). S, susceptible; I, intermediate; R, resistant
b Phage infectivity: ++, clear; +, translucent; -, no plaque
c The efficiency of plating (EOP) was calculated as titer (PFU/ml) in the test bacteria strain divided by titer (PFU/ml) in the host bacteria strain of YMC11/02/R656.
d EOP was calculated as titer (PFU/ml) in the test bacteria strain divided by titer (PFU/ml) in the host bacteria strain of YMC11/11/R1836.

## Sheet: Table S2
Table S2. Pseudomonas phage Bϕ-R656 ORF summary
Gene no.	Range		Initiation	Strand	Length	Putative function	Annotation source	E-value	NCBI blastP	NCBI-Bank
	start	stop	codon		(bp)				identity (%)	accession number
ORF1	410	655	ATG	+	246
ORF2	652	810	ATG	+	159
ORF3	852	1037	ATG	+	186
ORF4	1091	1288	ATG	+	198
ORF5	1604	1867	ATG	+	264
ORF6	1883	2170	ATG	+	288
ORF7	2204	2398	ATG	+	195
ORF8	2693	3112	ATG	+	420
ORF9	3109	3621	ATG	+	513
ORF10	3618	4001	ATG	+	384
ORF11	3998	4111	ATG	+	114
ORF12	4108	4293	ATG	+	186
ORF13	4290	4427	ATG	+	138
ORF14	4576	4806	ATG	+	231
ORF15	4848	5912	ATG	+	1065
ORF16	5920	6666	ATG	+	747
ORF17	6650	7276	ATG	+	627	Putative exonuclease	Pseudomonas phage vB paeP Tr60 AB31	9e-153	0.99	YP 009007104.1
ORF18	7273	7722	ATG	+	450	Putative single-stranded DNA-binding protein	Pseudomonas phage vB paeP Tr60 AB31	3e-79	0.81	YP 009007103.1
ORF19	7786	8385	ATG	+	600
ORF20	8366	8551	ATG	+	186
ORF21	8548	8772	ATG	+	225
ORF22	8769	9935	ATG	+	1167
ORF23	9928	10443	ATG	+	516	Putative HNH endonuclease	Pseudomonas phage vB paeP Tr60 AB31	4e-17	0.31	YP 009007098.1
ORF24	10440	10952	ATG	+	513
ORF25	10942	11142	ATG	+	201
ORF26	11135	11434	ATG	+	300
ORF27	11611	11757	GTG	+	147
ORF28	11742	11909	ATG	+	168
ORF29	11912	12220	GTG	+	309
ORF30	12217	12444	ATG	+	228
ORF31	12475	12723	ATG	+	249
ORF32	12732	13028	ATG	+	297
ORF33	13025	13483	ATG	+	459
ORF34	13543	13674	ATG	-	132
ORF35	13840	14949	ATG	+	1110
ORF36	15145	15408	ATG	-	264
ORF37	15444	15719	ATG	-	276
ORF38	15858	16175	ATG	+	318
ORF39	16439	16807	GTG	-	369
ORF40	16804	17238	TTG	-	435	Putative endolysin	Pseudomonas phage PAJU2	8e-98	0.97	YP 002284361.1
ORF41	17224	17412	ATG	+	189
ORF42	17568	17963	ATG	-	396
ORF43	18278	19138	ATG	+	861
ORF44	19272	19511	ATG	-	240
ORF45	19508	19810	ATG	-	303	Structural protein	Pseudomonas phage KPP25	7e-46	0.77	YP 009030615.1
ORF46	19810	20601	ATG	-	792
ORF47	20614	21300	ATG	-	687
ORF48	21581	25138	ATG	-	3558
ORF49	25223	25465	ATG	+	243
ORF50	25462	25677	ATG	-	216
ORF51	25715	26299	ATG	-	585
ORF52	26370	26570	GTG	-	201
ORF53	26698	26931	ATG	-	234
ORF54	27210	27461	ATG	+	252
ORF55	27597	27728	ATG	+	132
ORF56	27712	27960	ATG	-	249
ORF57	28037	28153	ATG	-	117
ORF58	28180	28326	TTG	-	147
ORF59	28666	28869	ATG	+	204
ORF60	28823	28999	ATG	-	177
ORF61	29036	29785	ATG	-	750
ORF62	29788	30537	ATG	-	750
ORF63	30534	30872	ATG	-	339	Minor tail protein	Pseudomonas aeruginosa	3e-77	0.99	WP_033945363.1
ORF64	30878	33898	ATG	-	3021	Putative tape measure protein	Pseudomonas phage PAJU2	7e-132	0.44	YP 002284352.1
ORF65	33962	34549	GTG	-	588
ORF66	34733	34957	ATG	-	225
ORF67	35041	35358	ATG	-	318
ORF68	35368	36024	ATG	-	657
ORF69	36078	36491	ATG	-	414
ORF70	36551	37273	ATG	-	723
ORF71	37491	38165	GTG	-	675
ORF72	38168	38518	ATG	-	351
ORF73	38522	38905	ATG	-	384
ORF74	38902	39165	ATG	-	264
ORF75	39171	39635	ATG	-	465
ORF76	39684	40664	ATG	-	981	Major capsid protein	Pseudomonas phage vB PaeS SCH Ab26	3e-64	0.4	YP 009044345.1
ORF77	40769	41554	ATG	-	786
ORF78	41671	42750	ATG	-	1080
ORF79	42747	44135	ATG	-	1389
ORF80	44140	45459	ATG	-	1320	Terminase	Pseudomonas phage phiAH14a	0	0.85	AMW64521.1
ORF81	45434	45910	ATG	-	477
ORF82	45943	46539	ATG	-	597
ORF83	46624	46830	ATG	+	207
ORF84	46885	47271	ATG	+	387
ORF85	47379	47576	ATG	-	198
ORF86	47576	47809	ATG	-	234
ORF87	47809	47937	ATG	-	129
ORF88	48086	48454	ATG	-	369
ORF89	48597	48896	ATG	+	300
ORF90	48897	49100	ATG	-	204
ORF91	49179	49254	GTG	-	76	tRNA-Gly
ORF92	49416	49580	TTG	-	165
ORF93	49583	49735	ATG	+	153
ORF94	49846	50532	ATG	-	687
ORF95	50529	51173	ATG	-	645
ORF96	51170	51403	ATG	-	234
ORF97	51400	51558	ATG	-	159
ORF98	51555	51818	ATG	-	264
ORF99	51815	52231	TTG	-	417
ORF100	52224	52433	GTG	-	210
ORF101	52426	52710	ATG	-	285
ORF102	52710	52826	ATG	-	117
ORF103	52823	53509	ATG	-	687
ORF104	53509	54849	ATG	-	1341
ORF105	54846	55835	ATG	-	990
ORF106	55832	56026	ATG	-	195
ORF107	56029	56601	ATG	-	573
ORF108	56637	56816	ATG	-	180
ORF109	56906	57739	ATG	+	834
ORF110	57868	58662	ATG	+	795
ORF111	58649	59020	ATG	+	372
ORF112	59384	59926	ATG	+	543
ORF113	59935	60760	ATG	+	441

[truncated: 1 more sheets: Table S3]
